# Supplementary material for: Dual Benefits of Endophytic Bacillus velezensis Amzn015: Growth Promotion and Root Rot Control in Atractylodes macrocephala
Source: Microorganisms. 2025 Oct 3;13(10):2300. doi: 10.3390/microorganisms13102300 (PMC12566287; doi:10.3390/microorganisms13102300)
Supplement: Supplementary file 1 [file microorganisms-13-02300-s001.zip › Supplementary Table S1.xlsx]

## Sheet: Sheet1
Supplementary Table 1. The primers in this study.
Gene	Organism	Forward primer (5′–3′)	Reverse primer (5′–3′)	Reaction procedure	Application	Reference
16S rRNA	-	AGAGTTTGATCCTGGCTCAG	CGGCTACCTTGTTACGAC	94℃ for 3 min, 30 cycles of 94℃ for 1 min, 56℃ for 1 min, 72℃ for 2 min, final extension for 72℃ 10 min.	PCR	Ballas et al., 2020
Amactin	Atractylodes macrocephala（Asteraceae）	GGTATTTGCTGCTGATGGTG	CTTCTGCTTGCTGATCCAC	95℃ for 30 s, 40 cycles of 95℃ for 10 s, 60℃ for 30 s. It is sufficient to use the instrument's default melting curve collection program.	qPCR	In this study
AmPR1	Atractylodes macrocephala（Asteraceae）	CGAATTCGTGCAATGGGCAA	ACAAGTCACCCTTGCACACC	95℃ for 30 s, 40 cycles of 95℃ for 10 s, 60℃ for 30 s. It is sufficient to use the instrument's default melting curve collection program.	qPCR	In this study
AmPAL	Atractylodes macrocephala（Asteraceae）	CCAACTCAAAGGCAGTTGGC	CGCGGTACCATTAACAAGCG	95℃ for 30 s, 40 cycles of 95℃ for 10 s, 60℃ for 30 s. It is sufficient to use the instrument's default melting curve collection program.	qPCR	In this study
AmERF1	Atractylodes macrocephala（Asteraceae）	GCTCCGGCTAAGTTGGAAGA	ACGGTCTTTGTCTCACACCC	95℃ for 30 s, 40 cycles of 95℃ for 10 s, 60℃ for 30 s. It is sufficient to use the instrument's default melting curve collection program.	qPCR	In this study
AmICS	Atractylodes macrocephala（Asteraceae）	TCAGTTCTGTCTTCGGCCTC	GGCCAATTCACAGAAGTGTTCC	95℃ for 30 s, 40 cycles of 95℃ for 10 s, 60℃ for 30 s. It is sufficient to use the instrument's default melting curve collection program.	qPCR	In this study
AmPR4	Atractylodes macrocephala（Asteraceae）	TATGGAACGCCACTGTTGCT	AGGTTGCAGTCCCCTATCCT	95℃ for 30 s, 40 cycles of 95℃ for 10 s, 60℃ for 30 s. It is sufficient to use the instrument's default melting curve collection program.	qPCR	In this study
AmETR2	Atractylodes macrocephala（Asteraceae）	ATCGGACCATTCAAAGGCTGTT	CTCTTGAAGTTGACATCCGTGC	95℃ for 30 s, 40 cycles of 95℃ for 10 s, 60℃ for 30 s. It is sufficient to use the instrument's default melting curve collection program.	qPCR	In this study
AmPR2	Atractylodes macrocephala（Asteraceae）	ACCTTTGGTGAAGTCGTCCC	GACCTTAACATGTTGGGTGATG	95℃ for 30 s, 40 cycles of 95℃ for 10 s, 60℃ for 30 s. It is sufficient to use the instrument's default melting curve collection program.	qPCR	In this study
AmNPR1	Atractylodes macrocephala（Asteraceae）	TTGTCTCTTGCCATCGCTGGTG	GGTGCCTCATTCAAGTCCACTGT	95℃ for 30 s, 40 cycles of 95℃ for 10 s, 60℃ for 30 s. It is sufficient to use the instrument's default melting curve collection program.	qPCR	In this study
AmJAR1	Atractylodes macrocephala（Asteraceae）	TGGATGCCTCATTTGTCGACCC	GAGTGCTGCCCCATTCCCTATG	95℃ for 30 s, 40 cycles of 95℃ for 10 s, 60℃ for 30 s. It is sufficient to use the instrument's default melting curve collection program.	qPCR	In this study
AmC4H	Atractylodes macrocephala（Asteraceae）	CATCCCTATTCTGAGGCCGT	TCGTGCTACCAAGCTTCTTCC	95℃ for 30 s, 40 cycles of 95℃ for 10 s, 60℃ for 30 s. It is sufficient to use the instrument's default melting curve collection program.	qPCR	In this study
AmCAD	Atractylodes macrocephala（Asteraceae）	AAGTTCAACCGCAGGGATGT	TCCAAGCAACGTCCGCATAA	95℃ for 30 s, 40 cycles of 95℃ for 10 s, 60℃ for 30 s. It is sufficient to use the instrument's default melting curve collection program.	qPCR	In this study
Am4CL	Atractylodes macrocephala（Asteraceae）	GCGGATTGTGGTGATTGAGT	ATCTTCCCTGTGGTACCTGAT	95℃ for 30 s, 40 cycles of 95℃ for 10 s, 60℃ for 30 s. It is sufficient to use the instrument's default melting curve collection program.	qPCR	In this study
AmWRKY26	Atractylodes macrocephala（Asteraceae）	ATTGCATCATCCTACGGAGC	GTTGCGATTTCGGGTGAGAAG	95℃ for 30 s, 40 cycles of 95℃ for 10 s, 60℃ for 30 s. It is sufficient to use the instrument's default melting curve collection program.	qPCR	In this study
AmWRKY22	Atractylodes macrocephala（Asteraceae）	GGCTCTCCATATCCAAGAGGA	CGGGTCGGATCTATTTCGCT	95℃ for 30 s, 40 cycles of 95℃ for 10 s, 60℃ for 30 s. It is sufficient to use the instrument's default melting curve collection program.	qPCR	In this study
F.o-SIX8	Fusarium oxysporum	GTATGTCTGATTCTCATGAATA	GTTATGCAGGCGAGTAAAATG	95℃ for 30 s, 40 cycles of 95℃ for 10 s, 60℃ for 30 s. It is sufficient to use the instrument's default melting curve collection program.	qPCR	Adhikari et al., 2020
