# Supplementary material for: Dual Benefits of Endophytic Bacillus velezensis Amzn015: Growth Promotion and Root Rot Control in Atractylodes macrocephala
Source: Microorganisms. 2025 Oct 3;13(10):2300. doi: 10.3390/microorganisms13102300 (PMC12566287; doi:10.3390/microorganisms13102300)
Supplement: Supplementary file 1 [file microorganisms-13-02300-s001.zip › Supplementary Table S2.xlsx]

## Sheet: Sheet1
Supplementary Table 2 Antagonistic activities of 10 endophytic bacteria against Fusarium oxysporum in dual culture.
Strain	Pathogen diameter (cm)	Antibacterial rate
Amzn001	4.15±0.27c	41.38%c
Amzn007	5.28±0.5b	22.41%b
Amzn011	5.38±0.57b	20.69%b
Amzn012	5.42±0.56b	20.69%b
Amzn014	5.48±0.42b	18.97%b
Amzn015	3.27±0.08d	56.90%d
Amzn041	5.37±1.2b	20.69%b
Amzn044	5.40±0.76b	20.69%b
Amzn045	6.20±0.47a	6.90%a
Amzn046	4.33±0.19c	39.66%c
Fusarium oxysporum	6.6±0.06	-
The data are presented as mean ± standard deviation (SD). In the same column, different letters (a-d) indicate significant differences at the p < 0.05 level.
